# Supplementary material for: Metagenomic profiling of gut microbial communities in both wild and artificially reared Bar‐headed goose (Anser indicus)
Source: Microbiologyopen. 2016 Dec 20;6(2):e00429. doi: 10.1002/mbo3.429 (PMC5387313; doi:10.1002/mbo3.429)
Supplement: Supplementary file 2 [file MBO3-6-na-s002.xlsx]

## Sheet: Sheet1
Table S5. Selected KEGG categories (level 1 to 3) present in the Bar-headed geese metagenome.
*Number of matches to respective KOs is given in parenthesis.
KEGG class ID	Number of matches	KEGG category (level 1 to 3) [ko number]	KOs assigned to respective KEGG category*
		1. Metabolism
		1.0 Global and overview maps
01200	15208	Carbon metabolism [PATH:ko01200]
01210	4549	2-Oxocarboxylic acid metabolism [PATH:ko01210]
01212	3109	Fatty acid metabolism [PATH:ko01212]
01230	21315	Biosynthesis of amino acids [PATH:ko01230]
01220	615	Degradation of aromatic compounds [PATH:ko01220]
		1.1 Carbohydrate metabolism
10	6349	Glycolysis / Gluconeogenesis [PATH:ko00010]	K01810	K00150	K00844	K15635	K00138	K01792	K01610	K00161	K00927	K00845	K00016	K00128	K04072	K11645	K01624	K00873	K00382	K00163	K01905	K02749	K01085	K13954	K03841	K00886	K00114	K00121	K15634	K00171	K00170	K00169	K01689	K01785	K06859	K01835	K00162	K02446	K02752	K00134	K04041	K01895	K01623	K00172	K01223	K02790	K00627	K01222	K02779
			290	1	5	89	23	9	155	52	242	283	144	159	149	7	299	314	176	19	2	15	5	24	15	5	2	26	217	17	27	40	234	248	8	320	63	21	7	248	221	162	3	22	553	25	90	62	12
20	3128	Citrate cycle (TCA cycle) [PATH:ko00020]	K00030	K00239	K01610	K00161	K00242	K00176	K01647	K00382	K00245	K00163	K01681	K00246	K00174	K01902	K01678	K01676	K00177	K01679	K00171	K00170	K00658	K00116	K00169	K00162	K01903	K00031	K01682	K18118	K01677	K00175	K00172	K00241	K01960	K01959	K00240	K00627	K00024	K01958	K00164	K01596	K00244
			33	151	155	52	6	62	214	176	1	19	260	1	189	17	61	104	95	75	17	27	26	24	40	63	16	145	9	35	80	172	22	62	102	8	80	90	78	105	40	36	180
30	4174	Pentose phosphate pathway [PATH:ko00030]	K00036	K01810	K01839	K00616	K17466	K00090	K01619	K17467	K11441	K00033	K11645	K01624	K17468	K00032	K07404	K03841	K17464	K01783	K06151	K05774	K06859	K08093	K00852	K03738	K13812	K01835	K01690	K01625	K00117	K13831	K02446	K04041	K01057	K00615	K01623	K00948	K01807	K08094	K00851	K01621	K17465	K06152	K16370	K00131	K01808	K15778	K00034
			46	290	119	75	3	11	202	3	4	56	7	299	1	1	32	15	1	215	14	5	8	11	133	17	1	320	8	146	15	1	21	221	10	572	3	248	32	11	39	62	2	6	1	16	150	31	9
40	2272	Pentose and glucuronate interconversions [PATH:ko00040]	K16849	K01728	K01812	K05352	K00041	K01730	K00128	K01051	K16850	K03082	K00040	K01783	K01686	K00854	K00880	K00963	K00848	K01685	K08322	K00853	K17818	K01815	K00065	K01786	K01195	K00008	K03081	K01629	K01805	K01820	K00012	K01804	K08092	K08323
			15	12	135	11	83	3	159	55	30	12	45	215	113	218	14	108	142	91	9	22	1	60	14	71	59	60	8	56	73	3	231	130	4	10
51	4127	Fructose and mannose metabolism [PATH:ko00051]	K01711	K12661	K16881	K17195	K02768	K02800	K00847	K07046	K03841	K02769	K19355	K00971	K02770	K00895	K00009	K02813	K00754	K02446	K00066	K01840	K00068	K16011	K02814	K02781	K01820	K01805	K01803	K18336	K00881	K01218	K02377	K00844	K01729	K00882	K00045	K18334	K02793	K01628	K02795	K01624	K11645	K02796	K00879	K00100	K01813	K02798	K01818
			105	1	7	3	151	43	315	4	15	25	23	189	23	86	36	1	22	21	8	112	12	20	1	7	3	73	218	1	5	83	96	5	17	101	4	5	63	61	63	299	7	60	6	78	63	9	76
52	4977	Galactose metabolism [PATH:ko00052]	K01229	K01182	K07407	K00844	K00845	K12111	K01190	K01193	K01631	K10984	K00965	K02080	K01854	K00917	K12308	K02786	K01635	K00883	K07406	K00849	K01684	K01785	K16371	K01187	K02773	K00963	K02745	K02788	K01835	K10986	K02775	K15922	K02747	K10985	K02744	K01220	K02774	K02746	K01784	K00094	K04618	K01819	K16370	K15778	K08302	K00850	K17716
			1	86	442	5	283	16	1019	213	4	7	126	2	155	19	217	4	10	8	34	200	43	248	26	237	12	108	26	11	320	1	57	8	33	6	33	9	9	32	315	1	1	13	1	31	16	481	48
53	660	Ascorbate and aldarate metabolism [PATH:ko00053]	K18983	K18982	K03079	K01707	K00128	K01708	K03476	K01630	K03077	K01706	K02821	K02822	K00064	K00012	K00880	K03475	K08092
			2	1	16	8	159	12	29	5	24	11	28	41	9	231	14	66	4
500	6347	Starch and sucrose metabolism [PATH:ko00500]	K05341	K02810	K00845	K00689	K16149	K05343	K00847	K00688	K05342	K01210	K02808	K01212	K00692	K00705	K01187	K02817	K00963	K02438	K00975	K01176	K01838	K02790	K02777	K00978	K00012	K06896	K01810	K01182	K00700	K00691	K01236	K00844	K08678	K01226	K16153	K16055	K00702	K01193	K01051	K08679	K00697	K06859	K02818	K01835	K15922	K16146	K07405
			68	72	283	5	21	24	315	396	8	1	95	10	2	300	237	1	108	53	291	51	55	25	51	34	231	15	290	86	328	41	4	5	13	97	15	1	17	213	55	28	5	8	85	320	8	6	22
520	7571	Nucleotide sugars metabolism [PATH:ko00520]	K01711	K02474	K11195	K15894	K16881	K13020	K13019	K11194	K00983	K00845	K00523	K00847	K18431	K12373	K02764	K12454	K01854	K01233	K01209	K00849	K00971	K03431	K00963	K00975	K02803	K15913	K00066	K01840	K01639	K02564	K01183	K16011	K01709	K13015	K01784	K12452	K15855	K02777	K13018	K00978	K15896	K00012	K00790	K00972	K01810	K01787	K10012
			105	32	2	2	7	1	7	1	14	283	8	315	13	579	98	1	155	1	238	200	189	190	108	291	69	1	8	112	75	262	30	20	35	10	315	33	2	51	14	34	1	231	376	18	290	59	13
562	545	Inositol phosphate metabolism [PATH:ko00562]	K06606	K01771	K03339	K03336	K01858	K03338	K16044	K01083	K00140	K00010	K01092	K01114	K03337	K00889	K01093	K01803	K03335
			5	8	4	26	37	12	1	2	32	32	117	4	19	1	4	218	23
620	6228	Pyruvate metabolism [PATH:ko00620]	K00138	K01610	K15024	K00016	K00128	K03778	K03737	K00245	K01905	K10977	K01007	K13788	K00246	K04073	K00101	K00171	K00169	K00162	K00656	K18118	K01895	K01677	K12972	K00172	K01959	K00024	K11263	K01958	K00244	K01595	K01962	K01512	K01572	K00161	K01026	K00626	K04072	K01638	K00382	K00873	K01759	K00027	K00163	K01573	K01678	K01676	K01679
			23	155	20	144	159	67	420	1	2	1	67	23	1	7	16	17	40	63	396	35	162	80	1	22	8	78	11	105	180	36	146	40	213	52	30	174	149	32	176	314	117	178	19	9	61	104	75
630	3891	Glyoxylate and dicarboxylate metabolism [PATH:ko00630]	K01637	K02437	K01608	K03781	K11472	K03779	K11942	K04835	K00281	K01647	K00626	K01638	K01848	K00382	K03780	K00023	K18123	K00123	K00283	K01681	K07130	K00050	K07246	K01091	K01915	K00600	K19268	K00048	K00284	K00124	K00865	K11473	K01577	K01625	K00127	K00015	K00104	K17865	K01816	K01846	K01682	K12972	K05606	K00830	K11263	K00024	K00018
			17	71	6	130	1	5	11	8	103	214	174	32	14	176	6	5	1	28	46	260	21	34	9	365	667	262	6	116	33	6	160	13	1	146	1	8	50	7	16	3	9	1	47	1	11	78	129
640	2946	Propanoate metabolism [PATH:ko00640]	K01962	K00249	K01505	K13922	K00823	K11942	K15024	K01026	K00016	K00626	K01848	K00005	K00140	K01905	K13919	K13788	K01902	K01692	K00086	K01699	K00171	K00170	K00048	K01734	K00169	K01659	K18369	K08325	K00822	K02160	K01903	K01720	K01825	K00625	K00656	K03417	K01682	K01895	K00172	K05606	K01035	K11263	K01908	K01849	K01961	K01034	K13920
			146	11	2	10	15	11	20	30	144	174	14	72	32	2	1	23	17	15	1	2	17	27	116	94	40	9	79	49	12	86	16	17	13	138	396	15	9	162	22	47	12	11	8	4	214	12	1
650	2735	Butanoate metabolism [PATH:ko00650]	K08324	K01028	K18122	K00135	K00239	K00823	K00929	K01039	K18120	K00242	K01575	K01799	K00626	K04072	K00245	K00023	K00100	K00246	K07246	K04073	K01653	K01692	K01040	K03821	K00171	K00170	K18366	K00169	K00132	K00019	K07516	K01641	K14268	K00074	K01640	K01615	K01825	K00656	K00248	K00004	K17865	K18009	K18119	K18118	K01907	K00172	K00241
			6	21	6	33	151	15	97	18	10	6	18	6	174	149	1	5	78	1	9	7	156	15	13	18	17	27	1	40	1	17	23	7	8	94	24	4	13	396	44	15	7	2	7	35	4	22	62
660	1161	C5-Branched dibasic acid metabolism [PATH:ko00660]	K01903	K18290	K04835	K01575	K01846	K10218	K00052	K01704	K01703	K18292	K01653	K01902	K01652	K19268	K09011	K18289
			16	1	8	18	3	1	170	128	212	3	156	17	365	6	56	1
		1.2 Energy metabolism
190	4863	Oxidative phosphorylation [PATH:ko00190]	K00425	K03887	K02126	K00341	K00239	K00405	K02108	K00242	K00335	K00426	K02300	K00245	K02829	K02259	K03889	K00334	K00246	K02121	K02258	K00340	K06019	K00406	K02119	K02124	K02112	K03888	K02118	K13378	K00937	K02276	K02128	K00410	K00407	K02299	K00333	K03885	K02111	K02123	K02297	K02122	K00412	K03879	K02827	K02826	K00244	K00411	K02275
			113	5	2	72	151	6	182	6	91	84	4	1	6	18	1	52	1	80	3	38	15	13	78	91	213	4	158	67	340	16	1	1	4	7	4	68	250	196	11	60	12	2	10	8	180	5	20
195	1292	Photosynthesis [PATH:ko00195]	K02110	K02114	K02697	K02115	K02111	K02108	K02705	K02112	K02113	K02109	K02707
			97	119	2	180	250	182	2	213	121	125	1
680	4259	Methane metabolism [PATH:ko00680]	K11781	K00577	K00863	K02203	K00317	K10977	K00123	K01007	K03389	K13788	K03518	K03841	K11780	K00600	K00202	K00171	K00197	K00169	K01689	K18277	K13812	K00127	K00058	K02446	K01070	K06034	K00205	K12234	K01895	K13039	K00172	K00830	K00024	K00018	K00204	K16176	K00441	K00400	K00583	K01595	K01079	K14083	K15635	K14940	K00440	K00194	K00401
			1	1	28	17	4	1	28	67	21	23	75	15	1	262	1	17	23	40	234	4	1	1	297	21	10	1	2	3	162	1	22	1	78	129	1	2	5	1	1	36	76	14	89	1	1	18	1
710	3058	Carbon fixation [PATH:ko00710]	K01006	K00150	K02446	K01610	K00927	K00855	K00134	K00029	K04041	K00615	K01623	K11645	K01807	K01624	K00024	K00028	K01621	K03841	K01783	K11214	K01808	K01595	K01803
			355	1	21	155	242	1	248	122	221	572	3	7	32	299	78	1	62	15	215	4	150	36	218
720	5516	Reductive carboxylate cycle (CO2 fixation) [PATH:ko00720]	K18209	K01962	K18210	K00239	K00194	K00242	K15024	K00176	K00626	K03737	K01848	K01491	K00245	K01007	K01681	K13788	K00246	K00174	K01902	K03518	K01678	K15023	K01676	K00177	K01679	K00171	K00170	K00197	K00169	K01006	K00297	K00198	K15022	K02160	K01903	K01938	K00625	K00031	K03519	K00196	K01682	K01895	K01677	K00175	K05606	K00172	K01959
			4	146	2	151	18	6	20	62	174	420	14	243	1	67	260	23	1	189	17	75	61	14	104	95	75	17	27	23	40	355	157	37	2	86	16	262	138	145	3	10	9	162	80	172	47	22	8
910	2312	Nitrogen metabolism [PATH:ko00910]	K00372	K02575	K00360	K00459	K01725	K01501	K04561	K00265	K05601	K00368	K00261	K00266	K00260	K01673	K00262	K00926	K02305	K01915	K15864	K02567	K03385	K00284	K00376	K00366	K15577	K00370	K00362	K00371	K15371	K02588	K00373	K15876	K15578	K15576	K00363	K01455	K00374	K01674
			18	30	3	27	4	7	6	223	173	3	3	395	15	89	312	92	2	667	1	4	15	33	4	44	2	20	24	9	19	7	6	9	1	6	6	6	7	20
920	1419	Sulfur metabolism [PATH:ko00920]	K01738	K02045	K00860	K17217	K16951	K01011	K15552	K00299	K00381	K02439	K00394	K10764	K15551	K04091	K00380	K07307	K15554	K00395	K02048	K00385	K17218	K00640	K00390	K03119	K00651	K00957	K07306	K00956	K15555	K17228	K11181	K15553	K00392	K01739	K16937	K02046	K12339	K10831	K00958	K11180	K00955	K08352	K02047	K01082	K16950	K08738
			221	15	44	3	35	35	9	23	21	5	5	16	18	22	18	5	29	3	20	35	14	207	27	16	163	57	7	69	43	8	6	25	4	32	8	8	10	6	10	7	12	2	10	47	32	7
		1.3 Lipid metabolism
61	2799	Fatty acid biosynthesis [PATH:ko00061]	K18474	K00645	K01962	K00648	K01897	K02160	K11533	K00647	K09458	K02372	K02371	K16363	K01716	K03921	K00208	K01071	K11263	K00059	K10780	K01961	K00209	K01963
			3	175	146	247	522	86	1	49	273	138	141	92	4	1	83	31	11	455	5	214	9	113
71	1355	Fatty acid metabolism [PATH:ko00071]	K07516	K01897	K00249	K01909	K06445	K01825	K00248	K00232	K05939	K00626	K00128	K04072	K00252	K14338	K13954	K01692	K00496	K00121	K00632	K00529	K13953	K05297	K01782	K13767	K00001
			23	522	11	2	19	13	44	2	7	174	159	149	30	8	24	15	4	26	17	1	19	11	13	6	56
72	255	Synthesis and degradation of ketone bodies [PATH:ko00072]	K01029	K01641	K01028	K01640	K00626	K00019
			12	7	21	24	174	17
120	145	Bile acid biosynthesis [PATH:ko00120]	K01442	K01796
			142	3
121	142	Secondary bile acid biosynthesis [PATH:ko00121]	K01442
			142
140	123	C21-Steroid hormone metabolism [PATH:ko00140]	K12343	K00038	K01130
			41	5	77
561	2131	Glycerolipid metabolism [PATH:ko00561]	K00865	K06121	K18851	K07407	K19003	K05878	K19005	K00863	K03429	K19002	K00128	K00005	K00655	K07029	K13677	K00901	K00631	K00635	K00864	K00086	K06120	K07406	K05879	K08591	K01046	K03621
			160	1	1	442	3	63	44	28	74	67	159	72	231	33	38	105	24	1	218	1	3	34	49	120	15	145
564	2406	Glycerophospholipid metabolism [PATH:ko00564]	K01126	K06131	K00105	K00980	K01058	K03736	K01048	K01095	K00655	K07029	K17105	K17103	K06132	K08591	K00112	K03621	K04019	K00113	K01613	K00968	K03735	K00981	K05939	K17830	K00998	K00057	K01004	K00901	K00631	K00995	K01114	K00096	K00111
			247	377	14	35	8	31	7	16	231	33	1	89	8	120	12	145	26	15	89	2	33	179	7	1	3	213	2	105	24	177	4	11	141
565	22	Ether lipid metabolism [PATH:ko00565]	K00803	K01114	K01058
			10	4	8
590	59	Arachidonic acid metabolism [PATH:ko00590]	K00432	K01058
			51	8
591	88	Linoleic acid metabolism [PATH:ko00591]	K00100	K00508	K01058
			78	2	8
592	27	alpha-Linolenic acid metabolism [PATH:ko00592]	K00632	K00232	K01058
			17	2	8
600	1791	Sphingolipid metabolism [PATH:ko00600]	K01201	K01117	K07407	K17108	K01134	K01186	K01190	K07406	K01202	K01130
			78	3	442	4	2	131	1019	34	1	77
1040	516	Biosynthesis of unsaturated fatty acids [PATH:ko01040]	K00507	K10804	K00059	K10255	K01825	K00232	K01782	K03921	K10805	K10806
			1	9	455	6	13	2	13	1	11	5
		1.4 Nucleotide metabolism
230	13579	Purine metabolism [PATH:ko00230]	K01939	K01952	K00527	K13483	K00860	K00764	K03763	K01525	K00939	K03041	K02083	K01839	K14159	K03787	K02341	K08289	K14977	K16856	K01139	K00839	K16842	K07816	K00073	K01241	K10213	K03783	K03784	K13797	K11175	K01466	K01486	K02327	K01477	K02323	K01588	K00087	K01487	K00962	K01492	K13479	K00951	K04765	K02337	K02338	K00956	K01756	K01081
			239	504	555	6	44	385	401	13	193	2	20	119	2	70	186	69	11	1	10	10	2	103	7	39	1	148	98	1	138	14	123	1	3	1	147	36	52	359	3	23	471	6	587	281	69	255	87
240	11210	Pyrimidine metabolism [PATH:ko00240]	K16328	K00527	K16329	K01464	K03763	K17828	K03041	K00945	K14159	K03787	K02341	K01591	K00758	K00762	K09019	K10213	K03783	K03784	K13797	K00608	K02327	K02323	K00962	K17722	K04765	K02337	K02338	K09024	K01081	K00761	K00610	K03042	K00525	K00857	K01489	K01937	K00943	K02343	K01520	K01493	K02825	K15519	K08693	K03058	K01956	K09903	K08728
			24	555	18	56	401	164	2	182	2	70	186	196	5	216	3	1	148	98	1	1	1	1	359	1	6	587	281	2	87	184	83	2	286	113	155	297	130	290	201	170	40	11	15	1	210	187	3
		1.5 Amino acid metabolism
250	5976	Alanine, aspartate and glutamate metabolism [PATH:ko00250]	K01939	K08324	K00764	K19244	K00135	K01955	K00823	K13821	K00265	K11358	K00261	K00266	K00260	K00609	K01914	K00262	K01915	K00820	K01779	K00608	K00813	K09758	K00278	K14268	K01756	K00259	K05597	K00610	K00294	K01953	K15371	K00830	K14260	K01744	K01580	K01425	K07250	K01940	K01755	K01424	K01956	K00812
			239	6	385	1	33	615	15	41	223	65	3	395	15	197	167	312	667	305	49	1	2	4	145	8	255	62	4	83	27	354	19	1	42	84	14	43	17	210	249	211	210	198
260	4918	Glycine, serine and threonine metabolism [PATH:ko00260]	K00130	K02437	K00872	K06718	K01754	K17217	K15635	K01753	K01697	K02203	K00281	K00831	K00382	K00283	K00108	K00302	K01695	K00301	K00050	K16066	K08688	K00305	K15634	K00600	K06001	K00276	K17103	K00865	K00058	K01696	K00836	K00998	K00303	K12972	K00060	K00274	K00133	K00830	K00018	K01752	K00003	K00928	K00282	K13745	K00639	K12524	K01834
			13	71	79	2	203	3	89	27	8	17	103	197	176	46	19	19	103	5	34	5	5	5	217	262	109	1	89	160	297	121	12	3	12	1	32	13	253	1	129	298	152	301	41	4	108	101	64
270	4781	Cysteine and methionine metabolism [PATH:ko00270]	K01738	K14155	K17217	K00899	K17398	K01697	K11358	K00016	K17462	K01011	K08965	K08963	K00547	K10764	K08964	K00549	K05396	K00456	K00641	K08966	K08969	K00640	K00797	K00813	K09758	K17216	K17950	K00651	K00832	K01740	K07173	K08967	K01243	K01739	K00558	K00789	K01761	K12339	K00133	K01760	K00024	K00772	K00548	K00003	K01752	K00928	K01251
			221	257	3	14	9	8	65	144	5	35	9	66	46	16	6	55	22	1	35	10	19	207	84	2	4	4	2	163	32	283	98	11	152	32	460	293	19	10	253	21	78	11	330	152	298	301	78
280	1361	Valine, leucine and isoleucine degradation [PATH:ko00280]	K01028	K00249	K01968	K11942	K00020	K09699	K00626	K00128	K00186	K01848	K00382	K00140	K01692	K00826	K11381	K13766	K00166	K00822	K01641	K00167	K01640	K01969	K00248	K01825	K00253	K00263	K01907	K05606	K11263	K18661	K01849	K00632	K01029	K01782	K07250	K01847	K01966
			21	11	16	11	46	15	174	159	1	14	176	32	15	217	12	8	11	12	7	9	24	14	44	13	10	17	4	47	11	1	4	17	12	13	17	133	13
290	2339	Valine, leucine and isoleucine biosynthesis [PATH:ko00290]	K01703	K14260	K01653	K01754	K01649	K01687	K01652	K00826	K00053	K00263	K00835	K00052	K09011	K01704
			212	42	156	203	251	335	365	217	182	17	5	170	56	128
300	3261	Lysine biosynthesis [PATH:ko00300]	K01714	K05822	K05823	K01778	K14267	K00215	K10206	K01439	K00133	K10977	K00003	K01929	K00928	K03340	K01586	K12524	K01928	K00290	K05825	K00841	K00674	K00821
			286	16	27	163	13	184	212	142	253	1	152	264	301	100	278	101	374	135	31	37	39	152
310	795	Lysine degradation [PATH:ko00310]	K01843	K13609	K14268	K00824	K00135	K01825	K03897	K00626	K00128	K00252	K18014	K01582	K01035	K01692	K00164	K18012	K18013	K01034	K18011	K11433	K00658	K01782	K00290	K01844
			17	5	8	30	33	13	7	174	159	30	24	7	12	15	40	8	10	12	8	1	26	13	135	8
330	5057	Arginine and proline metabolism [PATH:ko00330]	K14682	K11358	K01478	K00128	K00262	K00611	K01438	K10793	K00472	K12255	K05526	K00797	K00813	K13043	K00318	K00931	K00824	K01476	K01584	K05597	K00294	K00657	K01583	K01429	K00274	K15371	K01474	K01941	K01611	K01940	K01473	K06447	K00491	K12254	K10536	K00819	K00619	K10795	K01585	K00620	K09251	K00286	K01750	K12252	K13821	K01470	K00261
			16	65	50	159	312	165	88	6	6	4	6	84	2	63	19	168	30	25	4	4	27	89	1	6	13	19	10	2	57	210	19	7	14	9	46	12	10	4	97	145	4	183	56	4	41	33	3
340	1964	Histidine metabolism [PATH:ko00340]	K13990	K05602	K01593	K01089	K01814	K01745	K00013	K02501	K00765	K00128	K11755	K00274	K00817	K01479	K00603	K07008	K02500	K01496	K01523	K05603	K04486	K17363	K01468	K01693	K01712	K02502
			16	3	2	58	126	80	187	136	132	159	108	13	229	16	12	10	144	34	35	7	201	9	37	85	59	66
350	1008	Tyrosine metabolism [PATH:ko00350]	K00813	K05921	K00151	K01593	K00832	K00055	K00135	K02509	K11358	K01826	K00455	K02510	K04072	K00274	K16164	K16901	K00457	K00817	K01555	K01800	K13954	K16163	K00483	K00121	K13953	K00276	K00450	K00680	K00001	K00451	K00812
			2	6	6	2	32	5	33	4	65	3	3	27	149	13	2	1	20	229	9	1	24	6	17	26	19	1	3	36	56	10	198
360	1232	Phenylalanine metabolism [PATH:ko00360]	K02610	K00146	K00055	K11358	K02554	K01451	K03782	K10797	K00285	K04073	K01692	K02614	K15866	K00276	K00813	K01593	K00824	K00832	K00074	K05712	K02618	K02613	K05710	K00430	K01426	K00274	K18383	K00817	K00457	K02609	K00588	K00487	K01912	K00529	K00500	K02612	K01666	K02611	K00812
			1	3	5	65	4	46	6	55	34	7	15	72	12	1	2	2	30	32	94	1	7	4	1	1	47	13	1	229	20	2	1	1	168	1	11	2	35	3	198
380	779	Tryptophan metabolism [PATH:ko00380]	K01593	K03781	K01501	K11816	K00453	K01825	K01426	K01721	K00626	K00128	K00252	K00274	K14338	K03782	K16901	K07130	K04103	K01692	K00164	K01667	K01782	K00466	K10217	K01556
			2	130	7	2	11	13	47	1	174	159	30	13	8	6	1	21	14	15	40	38	13	18	2	14
400	3184	Phenylalanine, tyrosine and tryptophan biosynthesis [PATH:ko00400]	K13829	K04518	K01609	K01713	K11358	K01657	K03786	K13832	K01695	K11646	K06001	K01817	K05358	K00891	K04516	K01736	K06209	K03785	K00813	K13853	K14170	K00014	K00832	K00210	K00800	K01696	K06208	K00766	K01658	K04092	K01626	K04517	K00817	K15652	K13497	K03856	K13498	K00500	K01735	K00812
			1	74	86	1	65	126	111	1	103	1	109	78	9	152	77	195	66	55	2	11	119	217	32	7	216	121	10	99	81	2	67	110	229	2	4	129	2	11	205	198
		1.6 Metabolism of other amino acids
410	606	beta-Alanine metabolism [PATH:ko00410]	K17723	K09722	K00822	K01464	K17722	K00249	K00823	K01825	K00128	K00140	K15372	K01580	K01692	K00276	K01782	K07250	K01918	K00797	K01579
			16	1	12	56	1	11	15	13	159	32	5	14	15	1	13	17	83	84	58
430	675	Taurine and hypotaurine metabolism [PATH:ko00430]	K13788	K15372	K03119	K01580	K19244	K00456	K03851	K00259	K00625	K15024	K00681	K00925	K15371	K00260
			23	5	16	14	1	1	1	62	138	20	75	285	19	15
440	400	Aminophosphonate metabolism [PATH:ko00440]	K05780	K06162	K06165	K05306	K00968	K03430	K09459	K06163	K06167	K01841	K03823	K06164	K06166	K06193
			9	8	5	52	2	61	4	11	71	7	131	10	4	25
450	1917	Selenoamino acid metabolism [PATH:ko00450]	K12527	K07309	K14155	K00957	K00384	K00956	K01739	K01042	K01761	K01760	K00549	K00548	K00958	K00955	K01008	K01874	K11717
			57	3	257	57	361	69	32	34	19	21	55	330	10	12	78	385	137
460	1973	Cyanoamino acid metabolism [PATH:ko00460]	K10815	K05350	K01501	K10814	K00600	K05349	K01455	K00681	K01424	K10816	K01914
			2	41	7	2	262	1199	6	75	211	1	167
471	796	D-Glutamine and D-glutamate metabolism [PATH:ko00471]	K05597	K01425	K01924	K01776	K00261	K01925
			4	43	264	205	3	277
472	32	D-Arginine and D-ornithine metabolism [PATH:ko00472]	K00824	K17898
			30	2
473	670	D-Alanine metabolism [PATH:ko00473]	K01921	K14188	K03367	K00824	K01775
			261	14	39	30	326
480	975	Glutathione metabolism [PATH:ko00480]	K00036	K01270	K01919	K04097	K00031	K00799	K01920	K00033	K01581	K00032	K00432	K00383	K01256	K00681	K01255	K00797	K01917
			46	231	54	5	145	36	13	56	22	1	51	33	59	75	58	84	6
		1.7 Glycan biosynthesis and metabolism
510	103	N-Glycan biosynthesis [PATH:ko00510]	K07151	K00717	K00737	K00721
			5	1	1	96
511	2832	Other glycan degradation [PATH:ko00511]	K01201	K12373	K01227	K17108	K01206	K01192	K01186	K12111	K01190	K15923	K01191	K01444
			78	579	8	4	493	106	131	16	1019	299	98	1
513	6	Various types of N-glycan biosynthesis [PATH:ko00513]	K07151	K00717
			5	1
531	1039	Glycosaminoglycan degradation [PATH:ko00531]	K01207	K12373	K01137	K01205	K01195	K01197
			176	579	2	76	59	147
533	1	Keratan sulfate biosynthesis [PATH:ko00533]	K00717
			1
540	1140	Lipopolysaccharide biosynthesis [PATH:ko00540]	K02843	K00912	K02535	K07031	K02517	K03272	K02527	K16363	K00979	K02847	K15669	K03270	K02848	K03271	K01627	K02841	K06041	K00677	K03269	K02536	K19353	K02844	K00748	K03273	K12981	K03274
			33	75	11	9	104	23	65	92	66	1	3	69	8	25	56	9	70	117	71	93	18	12	83	15	1	11
550	4858	Peptidoglycan biosynthesis [PATH:ko00550]	K11693	K03587	K19302	K06153	K05364	K07258	K03814	K12555	K05365	K05363	K08724	K05367	K03980	K01921	K00075	K12556	K03693	K05366	K01924	K02563	K12553	K01925	K12554	K05362	K11694	K01000	K00687	K07259	K01929	K01928	K07260	K00790	K18866	K05515
			5	148	147	246	42	336	28	33	21	31	44	28	61	261	224	16	23	424	264	256	7	277	12	19	4	251	22	92	264	374	174	376	7	341
563	1	Glycosylphosphatidylinositol(GPI)-anchor biosynthesis [PATH:ko00563]	K05286
			1
603	1055	Glycosphingolipid biosynthesis - globoseries [PATH:ko00603]	K12373	K07406	K07407
			579	34	442
604	579	Glycosphingolipid biosynthesis - ganglioseries [PATH:ko00604]	K12373
			579
		1.8 Metabolism of cofactors and vitamins
130	771	Ubiquinone biosynthesis [PATH:ko00130]	K03809	K02361	K03181	K11785	K02548	K02552	K03186	K11782	K01661	K02551	K00568	K01075	K02549	K08680	K03183	K01911	K00457	K18285	K03185	K18800	K03182	K19267	K06134	K00487	K11783	K00355	K11784	K03179
			20	49	8	3	89	22	18	5	66	111	9	6	24	13	88	84	20	5	11	7	37	27	7	1	3	13	4	21
670	2645	One carbon pool by folate [PATH:ko00670]	K13990	K01934	K03465	K00604	K00297	K13938	K01746	K01938	K00287	K08289	K01491	K00548	K00603	K00600	K13403	K00560	K11175	K00605	K00602	K01433
			16	122	78	218	157	6	7	262	116	69	243	330	12	262	1	175	138	122	283	28
730	1914	Thiamine metabolism [PATH:ko00730]	K06928	K03153	K00878	K03147	K03149	K00946	K01662	K03146	K03707	K04487	K03148	K14153	K00788	K00941	K10810	K03151	K00949	K03150
			7	14	77	137	80	92	307	13	38	332	22	2	200	168	2	148	100	175
740	768	Riboflavin metabolism [PATH:ko00740]	K00082	K11753	K00794	K11752	K19285	K14656	K04719	K01497	K00793	K19286	K14652	K07732	K00299	K02858	K14654
			1	205	114	138	14	1	6	13	101	3	142	1	23	5	1
750	914	Vitamin B6 metabolism [PATH:ko00750]	K03474	K00275	K06215	K08681	K03473	K00831	K03472	K00868	K01733	K00097
			74	7	26	20	56	197	10	171	243	110
760	2086	Nicotinate and nicotinamide metabolism [PATH:ko00760]	K01239	K00767	K01799	K03426	K03787	K11121	K00952	K19191	K00858	K06211	K00325	K03783	K03742	K03784	K18030	K03462	K15358	K13522	K00278	K01916	K01081	K06989	K00763	K00969	K08281	K03743	K03517	K19190	K01950	K00322	K08693	K00324
			78	88	6	63	70	1	9	5	193	6	13	148	124	98	1	16	1	3	145	46	87	6	244	183	16	43	119	1	236	8	15	14
770	2543	Pantothenate and CoA biosynthesis [PATH:ko00770]	K01598	K17723	K09722	K01464	K09680	K17722	K00859	K00606	K01922	K01687	K00077	K06133	K06982	K00867	K13038	K00997	K00954	K01653	K01652	K00826	K00053	K01918	K03525	K01579
			11	16	1	56	40	1	128	98	13	335	121	40	1	23	180	57	149	156	365	217	182	83	212	58
780	1750	Biotin metabolism [PATH:ko00780]	K02169	K00059	K02170	K01012	K00647	K01935	K09458	K02372	K00833	K09789	K03524	K01906	K00208	K00652
			46	455	8	153	49	75	273	138	120	30	229	7	83	84
785	176	Lipoic acid metabolism [PATH:ko00785]	K03801	K03644	K03800
			44	57	75
790	1648	Folate biosynthesis [PATH:ko00790]	K13940	K03635	K02619	K01077	K00950	K13950	K13938	K10026	K01633	K03637	K03342	K00287	K09007	K03636	K06920	K01495	K18974	K00796	K01665	K09457	K01737	K06879	K11754	K01113	K03639	K01664	K18853
			11	16	55	179	117	4	6	29	80	52	25	116	24	10	83	100	1	121	68	57	112	11	250	10	88	22	1
830	103	Retinol metabolism [PATH:ko00830]	K11147	K13953	K09516	K00001	K00121
			1	19	1	56	26
860	3310	Porphyrin and chlorophyll metabolism [PATH:ko00860]	K01698	K02233	K05895	K02301	K01845	K05936	K00228	K03795	K02231	K04034	K02229	K02227	K03594	K01749	K03399	K04032	K02259	K02304	K03405	K00768	K13541	K03794	K00798	K04720	K13543	K02234	K02191	K02224	K02228	K00231	K00595	K16651	K01599	K02225	K00230	K05934	K02230	K08100	K02302	K01719	K02303	K01195	K02496	K13542	K02492	K02495	K01772
			85	86	39	20	126	57	11	3	82	1	6	98	30	71	5	10	18	45	1	114	8	4	54	92	3	5	4	132	3	28	98	3	184	2	7	49	21	1	28	78	19	59	14	80	76	377	33
		1.9 Metabolism of terpenoids and polyketides
253	570	Tetracycline biosynthesis [PATH:ko00253]	K01962	K11263	K02160	K01961	K01963
			146	11	86	214	113
281	135	Geraniol degradation [PATH:ko00281]	K11731	K01640	K01692	K13777	K13775	K00632	K00257	K13778	K01825	K01782	K13776	K13774	K13779
			2	24	15	3	1	17	35	2	13	13	5	3	2
523	844	Polyketide sugar unit biosynthesis [PATH:ko00523]	K00973	K00067	K17947	K19180	K01710	K01790
			226	218	4	11	238	147
900	2241	Terpenoid biosynthesis [PATH:ko00900]	K01641	K00991	K01770	K00795	K06013	K13789	K01662	K12503	K00805	K00626	K13787	K01597	K01823	K00054	K03526	K00806	K12506	K03527	K00099	K00869	K06981	K02523	K00938	K00919
			7	195	133	9	7	191	307	3	103	174	4	8	25	13	231	210	28	120	194	12	1	81	7	178
903	240	Limonene and pinene degradation [PATH:ko00903]	K00517	K01825	K01782	K00128	K01692	K00680
			4	13	13	159	15	36
906	61	Carotenoid biosynthesis [PATH:ko00906]	K10212	K10027	K10211	K02291	K09835	K10210
			4	8	2	4	38	5
908	254	Zeatin biosynthesis [PATH:ko00908]	K00791
			254
909	6	Sesquiterpenoid and triterpenoid biosynthesis [PATH:ko00909]	K06045	K00801
			3	3
1051	572	Biosynthesis of ansamycins [PATH:ko01051]	K00615
			572
1053	126	Biosynthesis of siderophore group nonribosomal peptides [PATH:ko01053]	K04782	K01252	K02361	K04780	K02552	K00216	K02363
			7	6	49	28	22	6	8
1054	72	Nonribosomal peptide structures [PATH:ko01054]	K15655	K16095	K15667	K15656	K15662	K01779	K16093	K15654
			1	3	1	3	1	49	2	12
1055	241	Biosynthesis of vancomycin group antibiotics [PATH:ko01055]	K01710	K16435
			238	3
1057	1	Biosynthesis of type II polyketide products [PATH:ko01057]	K14630
			1
		1.10 Biosynthesis of other secondary metabolites
232	1	Caffeine metabolism [PATH:ko00232]	K16838
			1
261	1278	Monobactam biosynthesis [PATH:ko00261]	K01714	K19113	K00958	K00957	K00955	K00928	K00956	K12524	K00215	K00133	K05375
			286	4	10	57	12	301	69	101	184	253	1
311	126	Penicillin and cephalosporin biosynthesis [PATH:ko00311]	K01060	K01434	K04128	K04127	K17836
			9	19	1	2	95
332	372	Carbapenem biosynthesis [PATH:ko00332]	K00931	K00147
			168	204
401	643	Novobiocin biosynthesis [PATH:ko00401]	K00813	K00817	K11358	K00832	K00210	K04517	K00812
			2	229	65	32	7	110	198
521	1654	Streptomycin biosynthesis [PATH:ko00521]	K00010	K00067	K01835	K01092	K00844	K01790	K15778	K00845	K00973	K01858	K01710
			32	218	320	117	5	147	31	283	226	37	238
524	288	Butirosin and neomycin biosynthesis [PATH:ko00524]	K00845	K00844
			283	5
901	2	Indole and ipecac alkaloid biosynthesis [PATH:ko00901]	K01593
			2
940	1249	Phenylpropanoid biosynthesis [PATH:ko00940]	K00487	K00430	K05350	K00588	K03782	K05349
			1	1	41	1	6	1199
941	2	Flavonoid biosynthesis [PATH:ko00941]	K00487	K00588
			1	1
944	59	Flavone and flavonol biosynthesis [PATH:ko00944]	K01195
			59
945	6	Stilbenoid, diarylheptanoid and gingerol biosynthesis [PATH:ko00945]	K00487	K00517	K00588
			1	4	1
950	313	Alkaloid biosynthesis I [PATH:ko00950]	K00813	K00276	K11358	K01593	K00832	K00274	K00812
			2	1	65	2	32	13	198
960	555	Alkaloid biosynthesis II [PATH:ko00960]	K00813	K00817	K00808	K13609	K01582	K00832	K19064	K00276	K11358	K13607	K00812
			2	229	11	5	7	32	4	1	65	1	198
965	2	Betalain biosynthesis [PATH:ko00965]	K01593
			2
		1.11 Xenobiotics biodegradation and metabolism
361	111	gamma-Hexachlorocyclohexane degradation [PATH:ko00361]	K01561	K01061	K01856	K07104	K03380	K03381	K01560	K00446
			2	7	6	25	5	4	54	8
362	638	Benzoate degradation via hydroxylation [PATH:ko00362]	K10216	K01607	K03381	K10218	K02554	K01031	K00626	K18365	K00481	K04117	K14333	K04073	K01692	K00448	K05784	K18366	K01055	K05549	K00680	K01857	K10217	K01821	K07823	K05783	K01856	K04116	K00074	K07104	K01615	K07535	K01075	K16514	K00446	K05550	K00449	K00632	K03464	K01666	K01617
			1	107	4	1	4	1	174	2	7	3	3	7	15	6	3	1	3	6	36	3	2	29	6	2	6	2	94	25	4	2	6	1	8	2	6	17	1	35	3
363	82	Bisphenol A degradation [PATH:ko00363]	K00517	K00100
			4	78
364	31	Fluorobenzoate degradation [PATH:ko00364]	K05783	K01061	K01856	K05784	K05549	K03381	K01721	K05550
			2	7	6	3	6	4	1	2
365	1	Furfural degradation [PATH:ko00365]	K16880
			1
621	86	Biphenyl degradation [PATH:ko00621]	K04073	K00480	K18366	K02554	K01666	K01617	K18365	K01821
			7	5	1	4	35	3	2	29
622	135	Toluene and xylene degradation [PATH:ko00622]	K10216	K05783	K07104	K00055	K02554	K18365	K00446	K05550	K04073	K05784	K18366	K05549	K01666	K01617	K01821	K10217
			1	2	25	5	4	2	8	2	7	3	1	6	35	3	29	2
623	27	2,4-Dichlorobenzoate degradation [PATH:ko00623]	K03381	K01061	K01856	K00055	K03380
			4	7	6	5	5
624	21	1- and 2-Methylnaphthalene degradation [PATH:ko00624]	K00517	K00449	K00480	K00448
			4	6	5	6
625	594	Tetrachloroethene degradation [PATH:ko00625]	K00100	K01561	K00148	K13954	K00114	K00121	K13953	K00128	K01560	K04072	K00001	K02588
			78	2	18	24	2	26	19	159	54	149	56	7
626	279	Naphthalene and anthracene degradation [PATH:ko00626]	K13953	K13954	K00480	K00001	K04072	K00121
			19	24	5	56	149	26
627	421	1,4-Dichlorobenzene degradation [PATH:ko00627]	K09474	K00517	K01512	K01101	K01077	K01501	K01426	K01721	K14338	K04099	K11311	K14333	K05599	K01035	K05600	K01692	K03380	K03788	K03862	K01034	K01113	K01093	K00680	K03863
			6	4	40	15	179	7	47	1	8	1	2	3	3	12	2	15	5	1	5	12	10	4	36	3
633	295	Trinitrotoluene degradation [PATH:ko00633]	K10679	K10680	K00198	K11181	K03519	K00196	K00172	K03518	K11180	K00171	K00170	K06282	K10678	K03520	K00169	K06281
			9	15	37	6	3	10	22	75	7	17	27	6	9	5	40	7
642	53	Ethylbenzene degradation [PATH:ko00642]	K00632	K00680
			17	36
643	173	Styrene degradation [PATH:ko00643]	K01555	K01800	K10216	K00146	K07104	K01501	K01040	K01039	K01026	K01426	K01721	K00451	K00446
			9	1	1	3	25	7	13	18	30	47	1	10	8
791	53	Atrazine degradation [PATH:ko00791]	K01428	K01430	K14048	K01429	K03382
			28	10	4	6	5
930	66	Caprolactam degradation [PATH:ko00930]	K06446	K14519	K01825	K01782	K18199	K01692	K00055
			2	15	13	13	3	15	5
980	139	Metabolism of xenobiotics by cytochrome P450 [PATH:ko00980]	K13953	K00799	K15303	K00001	K00121
			19	36	2	56	26
982	150	Drug metabolism - cytochrome P450 [PATH:ko00982]	K13953	K00799	K00001	K00274	K00121
			19	36	56	13	26
983	1605	Drug metabolism - other enzymes [PATH:ko00983]	K00857	K01489	K01464	K00088	K01195	K00876	K01951	K00757	K00760	K00569	K00758
			113	155	56	288	59	298	320	122	180	9	5
984	16	Steroid degradation [PATH:ko00984]	K16049	K05898	K03333	K15982	K16047	K15983
			1	3	8	1	1	2
		2. Genetic information processing
		2.1 Transcription
3020	1481	RNA polymerase [PATH:ko03020]	K03046	K03040	K03044	K03041	K03060	K13797	K03048	K03042	K03043	K03058	K03047
			598	251	1	2	67	1	31	2	526	1	1
3022	10	Basal transcription factors [PATH:ko03022]	K03124	K10843
			1	9
3040	1	Spliceosome [PATH:ko03040]	K03283
			1
		2.2 Translation
970	7583	Aminoacyl-tRNA biosynthesis [PATH:ko00970]	K01870	K01878	K00604	K01875	K01883	K09698	K02435	K01892	K01868	K01893	K02433	K01880	K01872	K07587	K02434	K01881	K01887	K04567	K01876	K04568	K01890	K01886	K01042	K01867	K01889	K01866	K01873	K01869	K09759	K01885	K01879	K01874	K04566
			467	45	218	296	304	55	56	274	327	242	153	231	497	2	151	301	333	331	345	2	366	192	34	243	234	257	414	418	24	306	73	385	7
3010	8240	Ribosome [PATH:ko03010]	K02909	K02959	K02965	K02897	K02929	K02982	K02948	K02988	K02961	K02881	K02878	K02892	K02946	K02956	K02986	K02877	K02931	K02995	K02885	K02967	K02962	K02876	K02871	K02886	K02935	K02902	K02912	K02968	K02945	K02952	K07590	K02939	K02950	K02887	K02879	K02978	K02883	K02944	K02992	K02911	K02890	K02996	K02864	K02899	K02914	K02884	K02990
			128	136	140	77	1	189	151	185	148	160	156	152	153	143	192	1	190	1	1	169	1	178	164	200	141	112	1	127	293	138	25	151	153	145	180	1	1	1	162	110	152	148	183	133	77	147	143
3013	384	RNA transport [PATH:ko03013]	K03231	K03257	K00974	K03537	K03113	K03237	K00784	K03243	K03540	K03240
			1	1	165	1	40	1	172	1	1	1
3015	2	mRNA surveillance pathway [PATH:ko03015]	K03265	K06965
			1	1
3008	201	Ribosome biogenesis in eukaryotes [PATH:ko03008]	K12619	K03537	K13288	K07178	K14561	K03685
			1	1	11	10	1	177
		2.3 Folding, sorting and degradation
3018	3951	RNA degradation [PATH:ko03018]	K00937	K08311	K00962	K00970	K05592	K03654	K04077	K03628	K12619	K12600	K07573	K11927	K18682	K12574	K12573	K04043	K03732	K03679	K00850	K01689	K08300	K03666
			340	8	359	32	189	479	289	153	1	9	1	51	272	294	314	361	10	1	481	234	27	46
3050	8	Proteasome [PATH:ko03050]	K03432	K03433	K13527
			2	1	5
3060	2922	Protein export [PATH:ko03060]	K03074	K03116	K12257	K03073	K03105	K03217	K03100	K13280	K03076	K03210	K03071	K03106	K03072	K03117	K03110	K03101	K03075	K03118	K03070
			42	63	184	85	1	274	353	58	297	121	9	263	56	17	199	175	95	103	527
4122	1075	Sulfur relay system [PATH:ko04122]	K03635	K07236	K03637	K04085	K11179	K07235	K01011	K03636	K04487	K03148	K11996	K07237	K03151	K03831	K03154	K03639	K00566
			16	5	52	6	3	4	35	10	332	22	58	3	148	2	40	88	251
4141	388	Protein processing in endoplasmic reticulum [PATH:ko04141]	K03283	K03237	K09487	K07151	K13525	K13993	K04079
			1	1	1	5	11	75	294
		2.4 Replication and repair
3030	4456	DNA replication [PATH:ko03030]	K03471	K03763	K02337	K02338	K02335	K14159	K02341	K02322	K10747	K04800	K10726	K02339	K02343	K03469	K02314	K07466	K02319	K02340	K10742	K03470	K01972	K02316	K02327	K02323	K03111	K02342
			36	401	587	281	466	2	186	3	16	1	2	6	290	165	352	1	2	207	4	176	371	340	1	1	304	255
3410	2254	Base excision repair [PATH:ko03410]	K03648	K10800	K02335	K10747	K01246	K10798	K03575	K07462	K03652	K05522	K03649	K03660	K01151	K01247	K01142	K01972	K13529	K02327	K10773	K10563
			138	2	466	16	73	2	162	309	38	3	3	59	120	25	215	371	6	1	186	59
3420	3382	Nucleotide excision repair [PATH:ko03420]	K03702	K03723	K03657	K07466	K02335	K10843	K01972	K03701	K03703	K10747	K02327
			337	499	699	1	466	9	371	641	342	16	1
3430	5466	Mismatch repair [PATH:ko03430]	K03602	K03763	K01141	K06223	K02337	K02338	K14159	K02341	K07456	K10747	K03572	K03601	K03555	K02339	K07462	K02343	K03657	K07466	K02340	K01972	K02327	K03111	K10857	K02342
			107	401	9	109	587	281	2	186	349	16	325	231	418	6	309	290	699	1	207	371	1	304	2	255
3440	5963	Homologous recombination [PATH:ko03440]	K02686	K04066	K03763	K02337	K02338	K02335	K03655	K14159	K03581	K02341	K02339	K03551	K02343	K03629	K07462	K03550	K03583	K01159	K07466	K03584	K03553	K02340	K10901	K02327	K06187	K03111	K03582	K02342
			2	390	401	587	281	466	518	2	340	186	6	220	290	266	309	154	28	124	1	174	246	207	1	1	179	304	25	255
3450	21	Non-homologous end-joining [PATH:ko03450]	K10777	K10979	K01971
			1	8	12
3460	4	Fanconi anemia pathway [PATH:ko03460]	K07466	K10896	K10901
			1	2	1
		3. Environmental information processing
		3.1 Membrane transport
2010	12972	ABC transporters [PATH:ko02010]	K15770	K10548	K09971	K10242	K11604	K10557	K10007	K10037	K02193	K13892	K06159	K17319	K02011	K05776	K02048	K10540	K15581	K11710	K17073	K17323	K11074	K10117	K15577	K06857	K10040	K15576	K02041	K16961	K12536	K17243	K09811	K01995	K16956	K05845	K17316	K02009	K10190	K09812	K10025	K15585	K11709	K17242	K02194	K11959	K10550	K11601	K15554
			53	45	7	2	2	1	5	1	6	1	3	206	132	63	20	95	148	2	53	5	5	164	2	6	39	6	43	14	8	1	215	147	1	61	6	18	21	206	5	15	4	1	7	16	2	3	29
2060	2393	Phosphotransferase system (PTS) [PATH:ko02060]	K11195	K02760	K02810	K11194	K02757	K02768	K17466	K02793	K17467	K02800	K02795	K10984	K11200	K02796	K02802	K02749	K02764	K02755	K02798	K08484	K17464	K02786	K02822	K02808	K02769	K03475	K02784	K02817	K02773	K02770	K02745	K08483	K02788	K02818	K10986	K02803	K02813	K02775	K02761	K02794	K02747	K08485	K02783	K02752	K10985	K02744	K02774
			2	88	72	1	311	151	3	63	3	43	63	7	7	60	8	15	98	3	9	11	1	4	41	95	25	66	1	1	12	23	26	221	11	85	1	69	1	57	223	46	33	1	17	7	6	33	9
3070	3239	Bacterial secretion system [PATH:ko03070]	K03203	K03223	K04058	K11903	K11003	K03201	K12342	K03199	K03221	K02453	K03195	K03194	K02452	K03222	K11004	K11906	K03110	K03204	K03205	K03074	K02456	K11915	K02457	K02455	K02460	K02461	K11907	K03117	K11016	K03229	K03196	K04056	K03227	K11904	K12257	K03116	K03073	K03197	K03230	K03228	K03106	K02459	K03072	K03198	K02454	K03075	K03200
			1	6	7	11	1	1	1	3	2	20	3	2	5	7	3	3	199	3	427	42	9	8	2	12	9	7	16	17	9	10	1	1	4	25	184	63	85	3	17	6	263	6	56	1	27	95	2
		3.2 Signal transduction
2020	7693	Two-component system [PATH:ko02020]	K00425	K07658	K07636	K13041	K07707	K05339	K11616	K07639	K07790	K00689	K02259	K00246	K07650	K10255	K02668	K00692	K07645	K14982	K18856	K17060	K00407	K05964	K03408	K01547	K08083	K07793	K11444	K11383	K02106	K15012	K13927	K01113	K18866	K11637	K02659	K07670	K18349	K18093	K11601	K01548	K04771	K13487	K11329	K09696	K07798	K06347	K11641
			113	112	324	1	28	5	4	10	3	5	18	1	21	6	5	2	3	22	19	9	4	2	17	112	10	67	4	14	18	7	14	10	7	9	8	6	56	6	3	62	157	8	5	23	2	3	3
4010	1	MAPK signaling pathway [PATH:ko04010]	K03283
			1
4011	117	MAPK signaling pathway - yeast [PATH:ko04011]	K01759
			117
4024	2	cAMP signaling pathway [PATH:ko04024]	K00232
			2
4066	602	HIF-1 signaling pathway [PATH:ko04066]	K00134	K00162	K01689	K00844	K00161
			248	63	234	5	52
4068	266	TNF signaling pathway [PATH:ko04068]	K04564	K03781	K01596
			100	130	36
4070	402	Phosphatidylinositol signaling system [PATH:ko04070]	K00981	K01092	K00901	K00889
			179	117	105	1
4075	1	Plant hormone signal transduction [PATH:ko04075]	K14506
			1
4151	331	PI3K-Akt signaling pathway [PATH:ko04151]	K09487	K01596	K04079
			1	36	294
4152	535	AMPK signaling pathway [PATH:ko04152]	K00507	K00850	K03841	K01596	K03234
			1	481	15	36	2
	0	3.3 Signaling molecules and interaction
		4. Cellular processes
		4.1 Transport and catabolism
4142	1035	Lysosome [PATH:ko04142]	K01201	K12373	K01137	K01205	K01195	K01192	K01186	K01134	K01202	K01444
			78	579	2	76	59	106	131	2	1	1
4144	6	Endocytosis [PATH:ko04144]	K03283	K18441	K12472	K00889
			1	1	3	1
4146	1033	Peroxisome [PATH:ko04146]	K11147	K00830	K04564	K01897	K01640	K01796	K03781	K00869	K00232	K00031	K03426	K00803	K04565	K13356
			1	1	100	522	24	3	130	12	2	145	63	10	19	1
		4.2 Cell motility
2030	1105	Bacterial chemotaxis [PATH:ko02030]	K12368	K03414	K03415	K02410	K03409	K03413	K03408	K02417	K13924	K03411	K03406	K10108	K02557	K03776	K03410	K10540	K00575	K03412	K02416	K10439	K02556	K03407
			36	5	42	25	5	19	17	16	19	12	380	1	59	18	9	95	30	23	24	187	37	46
2040	826	Flagellar assembly [PATH:ko02040]	K02390	K02414	K02399	K13820	K02412	K02392	K02397	K02417	K02398	K02394	K02396	K02400	K02557	K02391	K02419	K02418	K02421	K02420	K04562	K02411	K02388	K02410	K02389	K02401	K02423	K02386	K02387	K02393	K02406	K02409	K02422	K02413	K02408	K02416	K02407	K02556
			35	13	4	4	39	48	25	16	6	13	37	45	59	3	23	7	18	12	15	17	23	25	22	22	4	9	19	11	76	28	14	11	19	24	43	37
4810	1	Regulation of actin cytoskeleton [PATH:ko04810]	K00889
			1
		4.3 Cell growth and death
4110	1	Cell cycle [PATH:ko04110]	K06669
			1
4111	2	Cell cycle - yeast [PATH:ko04111]	K06674	K06669
			1	1
4112	2902	Cell cycle - Caulobacter [PATH:ko04112]	K13590	K02563	K11749	K03589	K06985	K02651	K11443	K03588	K13581	K03590	K01358	K02314	K02313	K03531	K01338	K03544
			11	256	226	163	5	5	1	275	1	144	226	352	290	283	409	255
4113	14	Meiosis - yeast [PATH:ko04113]	K06669	K01768
			1	13
4114	1	Oocyte meiosis [PATH:ko04114]	K06669
			1
4115	7	p53 signaling pathway [PATH:ko04115]	K08738
			7
4210	101	Apoptosis [PATH:ko04210]	K01173	K08738
			94	7
	0	4.4 Cellular community
		5. Organismal Systems
		5.1 Immune system
4610	1	Complement and coagulation cascades [PATH:ko04610]	K03911
			1
4612	295	Antigen processing and presentation [PATH:ko04612]	K03283	K04079
			1	294
4621	304	NOD-like receptor signaling pathway [PATH:ko04621]	K11031	K09487	K04079
			9	1	294
4622	28	RIG-I-like receptor signaling pathway [PATH:ko04622]	K00863
			28
4666	1	Fc gamma R-mediated phagocytosis [PATH:ko04666]	K00889
			1
		5.2 Endocrine system
3320	790	PPAR signaling pathway [PATH:ko03320]	K00507	K00232	K01897	K00249	K00864	K01596
			1	2	522	11	218	36
4614	2	Renin-angiotensin system [PATH:ko04614]	K01283
			2
4910	496	Insulin signaling pathway [PATH:ko04910]	K00844	K03841	K01596	K07192	K00688
			5	15	36	44	396
4914	294	Progesterone-mediated oocyte maturation [PATH:ko04914]	K04079
			294
4915	296	Estrogen signaling pathway [PATH:ko04915]	K03283	K09487	K04079
			1	1	294
4917	126	Prolactin signaling pathway [PATH:ko04917]	K00965
			126
4918	85	Thyroid hormone synthesis [PATH:ko04918]	K09487	K00432	K00383
			1	51	33
4919	4	Thyroid hormone signaling pathway [PATH:ko04919]	K01114
			4
4920	558	Adipocytokine signaling pathway [PATH:ko04920]	K01897	K01596
			522	36
4921	2	Oxytocin signaling pathway [PATH:ko04921]	K03234
			2
4922	1069	Glucagon signaling pathway [PATH:ko04922]	K00016	K00162	K01596	K00688	K00873	K01834	K00161
			144	63	36	396	314	64	52
		5.3 Circulatory system
4260	27	Cardiac muscle contraction [PATH:ko04260]	K00412	K00411	K00413
			12	5	10
		5.4 Digestive system
4973	57	Carbohydrate digestion and absorption [PATH:ko04973]	K01176	K01229	K00844
			51	1	5
4974	186	Protein digestion and absorption [PATH:ko04974]	K01278	K16630
			185	1
4978	23	Mineral absorption [PATH:ko04978]	K00510	K07213
			2	21
		5.5 Excretory system
4964	82	Proximal tubule bicarbonate reclamation [PATH:ko04964]	K01425	K00261	K01596
			43	3	36
		5.6 Nervous system
4724	710	Glutamatergic synapse [PATH:ko04724]	K01425	K01915
			43	667
4726	15	Serotonergic synapse [PATH:ko04726]	K01593	K00274
			2	13
4727	724	GABAergic synapse [PATH:ko04727]	K01425	K01580	K01915
			43	14	667
4728	15	Dopaminergic synapse [PATH:ko04728]	K01593	K00274
			2	13
	0	5.7 Sensory system
	0	5.8 Development
	0	5.9 Aging
		5.10 Environmental adaptation
4626	728	Plant-pathogen interaction [PATH:ko04626]	K09487	K00864	K02406	K12340	K13409	K04079
			1	218	76	138	1	294
[truncated: 260 more columns]
